# Supplementary material for: Integrating Optical Genome Mapping and Whole Genome Sequencing in Somatic Structural Variant Detection
Source: J Pers Med. 2024 Mar 9;14(3):291. doi: 10.3390/jpm14030291 (PMC10971281; doi:10.3390/jpm14030291)
Supplement: Supplementary file 1 [file jpm-14-00291-s001.zip]

Archive with 1 entries (1 files):
- jpm-2887902-supplementary.pdf
